# Supplementary material for: Gamma-Tocotrienol Modulates Total-Body Irradiation-Induced Hematopoietic Injury in a Nonhuman Primate Model
Source: Int J Mol Sci. 2022 Dec 18;23(24):16170. doi: 10.3390/ijms232416170 (PMC9784560; doi:10.3390/ijms232416170)
Supplement: Supplementary file 1 [file ijms-23-16170-s001.zip]

Archive with 1 entries (1 files):
- ijms-2068381-supplementary.pdf
